# Supplementary material for: Predicting Adaptations to Resistance Training Plus Overfeeding Using Bayesian Regression: A Preliminary Investigation
Source: J Funct Morphol Kinesiol. 2021 Apr 21;6(2):36. doi: 10.3390/jfmk6020036 (PMC8167794; doi:10.3390/jfmk6020036)
Supplement: Supplementary file 1 [file jfmk-06-00036-s001.zip]

Archive with 25 entries (24 files):
- Supplemental Digital Content copy - JFMK/
- Supplemental Digital Content copy - JFMK/Table S14.csv
- Supplemental Digital Content copy - JFMK/Table S15.csv
- Supplemental Digital Content copy - JFMK/Table S17.csv
- Supplemental Digital Content copy - JFMK/Table S16.csv
- Supplemental Digital Content copy - JFMK/Table S12.csv
- Supplemental Digital Content copy - JFMK/Table S13.csv
- Supplemental Digital Content copy - JFMK/Table S11.csv
- Supplemental Digital Content copy - JFMK/Table S10.csv
- Supplemental Digital Content copy - JFMK/Table S8.csv
- Supplemental Digital Content copy - JFMK/Table S9.csv
- Supplemental Digital Content copy - JFMK/Table S2.csv
- Supplemental Digital Content copy - JFMK/Table S3.csv
- Supplemental Digital Content copy - JFMK/Table S1.csv
- Supplemental Digital Content copy - JFMK/Table S4.csv
- Supplemental Digital Content copy - JFMK/Table S5.csv
- Supplemental Digital Content copy - JFMK/Table S7.csv
- Supplemental Digital Content copy - JFMK/Table S6.csv
- Supplemental Digital Content copy - JFMK/Table S21.csv
- Supplemental Digital Content copy - JFMK/Figure S1.pdf
- Supplemental Digital Content copy - JFMK/Table S20.csv
- Supplemental Digital Content copy - JFMK/Figure S2.pdf
- Supplemental Digital Content copy - JFMK/Figure S3.pdf
- Supplemental Digital Content copy - JFMK/Table S18.csv
- Supplemental Digital Content copy - JFMK/Table S19.csv
