# Supplementary material for: Predicting Adaptations to Resistance Training Plus Overfeeding Using Bayesian Regression: A Preliminary Investigation
Source: J Funct Morphol Kinesiol. 2021 Apr 21;6(2):36. doi: 10.3390/jfmk6020036 (PMC8167794; doi:10.3390/jfmk6020036)
Supplement: Supplementary file 1 [file jfmk-06-00036-s001.zip › Supplemental Digital Content copy - JFMK/Table S14.csv]

	Estimate	Est.Error	Q2.5	Q97.5
b_MT_EF_CHANGE	1.138	2.998	-4.688	7.106
b_RMR_CHANGE	-3.142	2.713	-8.432	2.263
b_MP_RTF_BP_CHANGE	-0.342	0.337	-1.003	0.286
b_NUTR_CARB_CHANGE	-0.954	0.868	-2.585	0.854
b_NUTR_KCAL_CHANGE	0.652	0.914	-1.257	2.452
b_FM_CHANGE	-1.288	0.744	-2.754	0.171
sigma	10.833	8.2	3.23	32.709
