# Supplementary material for: Predicting Adaptations to Resistance Training Plus Overfeeding Using Bayesian Regression: A Preliminary Investigation
Source: J Funct Morphol Kinesiol. 2021 Apr 21;6(2):36. doi: 10.3390/jfmk6020036 (PMC8167794; doi:10.3390/jfmk6020036)
Supplement: Supplementary file 1 [file jfmk-06-00036-s001.zip › Supplemental Digital Content copy - JFMK/Table S15.csv]

	Estimate	Est.Error	Q2.5	Q97.5
b_MT_PRE_EF	-6.111	8.986	-23.22	12.907
b_BM_CHANGE	0.7	1.695	-2.497	4.296
b_RQ_CHANGE	-0.224	0.496	-1.233	0.764
b_FM_CHANGE	-0.101	0.125	-0.365	0.143
sigma	3.565	1.718	1.519	7.985
