# Supplementary material for: Predicting Adaptations to Resistance Training Plus Overfeeding Using Bayesian Regression: A Preliminary Investigation
Source: J Funct Morphol Kinesiol. 2021 Apr 21;6(2):36. doi: 10.3390/jfmk6020036 (PMC8167794; doi:10.3390/jfmk6020036)
Supplement: Supplementary file 1 [file jfmk-06-00036-s001.zip › Supplemental Digital Content copy - JFMK/Table S17.csv]

	Estimate	Est.Error	Q2.5	Q97.5
b_MP_PRE_REL_LP_1RM	-8.905	22.333	-57.313	33.259
b_BM_CHANGE	-0.135	3.472	-7.175	6.815
b_MT_KE_CHANGE	0.132	0.982	-1.837	2.086
b_NUTR_PROTEIN_CHANGE	0.046	0.245	-0.442	0.537
b_RT_TOT_VOLLOAD_ALL	-0.152	2.534	-4.937	5.309
sigma	9.113	4.112	3.969	19.535
