# Supplementary material for: Predicting Adaptations to Resistance Training Plus Overfeeding Using Bayesian Regression: A Preliminary Investigation
Source: J Funct Morphol Kinesiol. 2021 Apr 21;6(2):36. doi: 10.3390/jfmk6020036 (PMC8167794; doi:10.3390/jfmk6020036)
Supplement: Supplementary file 1 [file jfmk-06-00036-s001.zip › Supplemental Digital Content copy - JFMK/Table S16.csv]

	Estimate	Est.Error	Q2.5	Q97.5
b_MT_PRE_KE	-14.447	4.951	-24.305	-4.664
b_BM_CHANGE	0.932	1.084	-1.217	3.151
b_MP_1RM_BP_CHANGE	0.561	0.551	-0.494	1.69
b_MP_1RM_LP_CHANGE	-0.044	0.205	-0.437	0.381
b_RMR_CHANGE	0.901	0.545	-0.199	1.984
sigma	2.75	1.619	1.03	6.903
