# Supplementary material for: Predicting Adaptations to Resistance Training Plus Overfeeding Using Bayesian Regression: A Preliminary Investigation
Source: J Funct Morphol Kinesiol. 2021 Apr 21;6(2):36. doi: 10.3390/jfmk6020036 (PMC8167794; doi:10.3390/jfmk6020036)
Supplement: Supplementary file 1 [file jfmk-06-00036-s001.zip › Supplemental Digital Content copy - JFMK/Table S12.csv]

	delta	model3_sens_MP_1RM_BP_CHANGE	model7_sens_MP_1RM_BP_CHANGE
1	-5	0.09	0.58
2	-10	0.06	0.47
3	-15	-0.07	0.61
4	-20	-0.05	0.32
