# Supplementary material for: Predicting Adaptations to Resistance Training Plus Overfeeding Using Bayesian Regression: A Preliminary Investigation
Source: J Funct Morphol Kinesiol. 2021 Apr 21;6(2):36. doi: 10.3390/jfmk6020036 (PMC8167794; doi:10.3390/jfmk6020036)
Supplement: Supplementary file 1 [file jfmk-06-00036-s001.zip › Supplemental Digital Content copy - JFMK/Table S13.csv]

	delta	model1_sens_MP_RTF_BP_CHANGE	model6_sens_MP_RTF_BP_CHANGE
1	-5	-0.18	0.06
2	-10	-0.01	0.12
3	-15	-0.1	0.15
4	-20	-0.17	0.14
