# Supplementary material for: Predicting Adaptations to Resistance Training Plus Overfeeding Using Bayesian Regression: A Preliminary Investigation
Source: J Funct Morphol Kinesiol. 2021 Apr 21;6(2):36. doi: 10.3390/jfmk6020036 (PMC8167794; doi:10.3390/jfmk6020036)
Supplement: Supplementary file 1 [file jfmk-06-00036-s001.zip › Supplemental Digital Content copy - JFMK/Table S11.csv]

	delta	model1_sens_FM_CHANGE	model4_sens_FM_CHANGE	model8_sens_FM_CHANGE
1	-5	-1.23	-0.05	1.45
2	-10	-1.15	-0.04	1.98
3	-15	-1.09	-0.03	2
4	-20	-1.17	-0.03	1.75
