# Supplementary material for: Predicting Adaptations to Resistance Training Plus Overfeeding Using Bayesian Regression: A Preliminary Investigation
Source: J Funct Morphol Kinesiol. 2021 Apr 21;6(2):36. doi: 10.3390/jfmk6020036 (PMC8167794; doi:10.3390/jfmk6020036)
Supplement: Supplementary file 1 [file jfmk-06-00036-s001.zip › Supplemental Digital Content copy - JFMK/Table S10.csv]

	delta	model2_sens_BM_CHANGE	model3_sens_BM_CHANGE	model4_sens_BM_CHANGE	model5_sens_BM_CHANGE	model6_sens_BM_CHANGE	model7_sens_BM_CHANGE
1	-5	0.33	0.66	-0.16	0.67	2.05	3.05
2	-10	0.02	0.17	0.02	0.56	1.78	0.04
3	-15	-0.02	-0.03	0.01	0.26	1.22	0.68
4	-20	0.04	-0.08	-0.08	0.25	0.95	-0.19
