# Supplementary material for: Predicting Adaptations to Resistance Training Plus Overfeeding Using Bayesian Regression: A Preliminary Investigation
Source: J Funct Morphol Kinesiol. 2021 Apr 21;6(2):36. doi: 10.3390/jfmk6020036 (PMC8167794; doi:10.3390/jfmk6020036)
Supplement: Supplementary file 1 [file jfmk-06-00036-s001.zip › Supplemental Digital Content copy - JFMK/Table S8.csv]

	Estimate	Est.Error	Q2.5	Q97.5
b_RMR_PRE_RELFFM_KCAL	-1.601	1.178	-3.725	0.891
b_BM_CHANGE	0.515	0.706	-0.815	1.945
b_MT_KE_CHANGE	0.065	0.195	-0.294	0.474
b_MT_EF_CHANGE	0.165	0.201	-0.231	0.572
b_RQ_CHANGE	0.207	0.19	-0.158	0.582
b_NUTR_PROTEIN_CHANGE	0.016	0.057	-0.093	0.132
sigma	2.46	0.597	1.536	3.853
