# Supplementary material for: Predicting Adaptations to Resistance Training Plus Overfeeding Using Bayesian Regression: A Preliminary Investigation
Source: J Funct Morphol Kinesiol. 2021 Apr 21;6(2):36. doi: 10.3390/jfmk6020036 (PMC8167794; doi:10.3390/jfmk6020036)
Supplement: Supplementary file 1 [file jfmk-06-00036-s001.zip › Supplemental Digital Content copy - JFMK/Table S9.csv]

	OUTCOME_COMP	OUTCOME_RMR	OUTCOME_KE_CHANGE	OUTCOME_EF_CHANGE	OUTCOME_MP_1RM_LP_CHANGE	OUTCOME_MP_1RM_BP_CHANGE	OUTCOME_MP_RTF_BP_CHANGE	OUTCOME_MP_RTF_LP_CHANGE
Estimate	-4.399	0.456	1.323	-0.373	2.072	1.497	5.609	-1.506
Est.Error	3.34	0.599	0.89	0.529	1.4	0.758	2.561	7.007
Q2.5	-10.819	-0.727	-0.421	-1.303	-0.875	-0.081	-0.085	-15.437
Q97.5	2.21	1.677	3.114	0.815	4.63	2.822	10.344	12.968
