# Supplementary material for: Predicting Adaptations to Resistance Training Plus Overfeeding Using Bayesian Regression: A Preliminary Investigation
Source: J Funct Morphol Kinesiol. 2021 Apr 21;6(2):36. doi: 10.3390/jfmk6020036 (PMC8167794; doi:10.3390/jfmk6020036)
Supplement: Supplementary file 1 [file jfmk-06-00036-s001.zip › Supplemental Digital Content copy - JFMK/Table S2.csv]

	Estimate	Est.Error	Q2.5	Q97.5
b_MT_PRE_EF	-4.823	4.45	-13.913	3.141
b_BM_CHANGE	0.102	0.666	-1.111	1.524
b_RQ_CHANGE	-0.071	0.154	-0.395	0.224
b_FM_CHANGE	-0.029	0.066	-0.158	0.119
sigma	2.695	0.631	1.711	4.158
