# Supplementary material for: Predicting Adaptations to Resistance Training Plus Overfeeding Using Bayesian Regression: A Preliminary Investigation
Source: J Funct Morphol Kinesiol. 2021 Apr 21;6(2):36. doi: 10.3390/jfmk6020036 (PMC8167794; doi:10.3390/jfmk6020036)
Supplement: Supplementary file 1 [file jfmk-06-00036-s001.zip › Supplemental Digital Content copy - JFMK/Table S3.csv]

	Estimate	Est.Error	Q2.5	Q97.5
b_MT_PRE_KE	-2.797	2.643	-8.031	2.552
b_BM_CHANGE	0.701	1.167	-1.681	2.821
b_MP_1RM_BP_CHANGE	0.115	0.29	-0.448	0.699
b_MP_1RM_LP_CHANGE	0.107	0.155	-0.181	0.428
b_RMR_CHANGE	0.235	0.338	-0.435	0.907
sigma	3.448	0.803	2.195	5.315
