# Supplementary material for: Predicting Adaptations to Resistance Training Plus Overfeeding Using Bayesian Regression: A Preliminary Investigation
Source: J Funct Morphol Kinesiol. 2021 Apr 21;6(2):36. doi: 10.3390/jfmk6020036 (PMC8167794; doi:10.3390/jfmk6020036)
Supplement: Supplementary file 1 [file jfmk-06-00036-s001.zip › Supplemental Digital Content copy - JFMK/Table S1.csv]

	Estimate	Est.Error	Q2.5	Q97.5
b_MT_EF_CHANGE	0.914	1.008	-0.929	3.107
b_RMR_CHANGE	-1.133	1.018	-3.107	0.906
b_MP_RTF_BP_CHANGE	-0.116	0.206	-0.524	0.307
b_NUTR_CARB_CHANGE	-0.217	0.311	-0.877	0.388
b_NUTR_KCAL_CHANGE	0.285	0.416	-0.531	1.103
b_FM_CHANGE	-1.142	0.31	-1.765	-0.501
sigma	11.223	2.967	6.664	18.175
