# Supplementary material for: Predicting Adaptations to Resistance Training Plus Overfeeding Using Bayesian Regression: A Preliminary Investigation
Source: J Funct Morphol Kinesiol. 2021 Apr 21;6(2):36. doi: 10.3390/jfmk6020036 (PMC8167794; doi:10.3390/jfmk6020036)
Supplement: Supplementary file 1 [file jfmk-06-00036-s001.zip › Supplemental Digital Content copy - JFMK/Table S4.csv]

	Estimate	Est.Error	Q2.5	Q97.5
b_MP_PRE_LP_RTF	-7.45	4.312	-17.017	0.231
b_MT_EF_CHANGE	-0.465	2.81	-5.734	5.559
b_MT_KE_CHANGE	1.375	2.516	-3.699	6.375
b_MP_1RM_LP_CHANGE	-0.301	1.575	-3.389	2.841
b_RMR_CHANGE	-1.269	3.226	-7.819	5.123
b_RQ_CHANGE	-1.33	2.327	-5.813	3.569
b_NUTR_PROTEIN_CHANGE	0.603	0.792	-0.975	2.18
b_NUTR_FAT_CHANGE	0.192	0.525	-0.815	1.284
b_RT_TOT_VOLLOAD_ALL	-2.27	2.513	-7.356	2.686
b_FM_CHANGE	1.693	1.266	-0.595	4.167
sigma	30.061	9.842	16.709	54.549
