# Supplementary material for: Predicting Adaptations to Resistance Training Plus Overfeeding Using Bayesian Regression: A Preliminary Investigation
Source: J Funct Morphol Kinesiol. 2021 Apr 21;6(2):36. doi: 10.3390/jfmk6020036 (PMC8167794; doi:10.3390/jfmk6020036)
Supplement: Supplementary file 1 [file jfmk-06-00036-s001.zip › Supplemental Digital Content copy - JFMK/Table S5.csv]

	Estimate	Est.Error	Q2.5	Q97.5
b_MP_PRE_BP_RTF	-1.736	3.991	-9.655	6.12
b_BM_CHANGE	4.368	4.332	-3.869	12.975
b_MP_1RM_BP_CHANGE	0.685	1.161	-1.502	3.073
b_MP_1RM_LP_CHANGE	-0.122	0.519	-1.156	0.899
b_NUTR_FAT_CHANGE	0.036	0.187	-0.331	0.41
b_RT_TOT_VOLLOAD_ALL	-0.75	1.049	-2.768	1.392
b_FFM_CHANGE	0.921	3.877	-7.165	8.176
sigma	11.603	2.89	7.073	18.333
