# Supplementary material for: Predicting Adaptations to Resistance Training Plus Overfeeding Using Bayesian Regression: A Preliminary Investigation
Source: J Funct Morphol Kinesiol. 2021 Apr 21;6(2):36. doi: 10.3390/jfmk6020036 (PMC8167794; doi:10.3390/jfmk6020036)
Supplement: Supplementary file 1 [file jfmk-06-00036-s001.zip › Supplemental Digital Content copy - JFMK/Table S7.csv]

	Estimate	Est.Error	Q2.5	Q97.5
b_MP_PRE_REL_BP_1RM	-12.786	7.358	-27.961	0.85
b_BM_CHANGE	0.363	1.004	-1.594	2.35
b_MT_KE_CHANGE	0.11	0.219	-0.335	0.537
b_MP_RTF_BP_CHANGE	0.027	0.066	-0.106	0.154
b_MP_RTF_LP_CHANGE	-0.01	0.014	-0.038	0.017
b_NUTR_CARB_CHANGE	0.087	0.047	-0.015	0.175
b_FFM_CHANGE	0.579	0.908	-1.129	2.414
sigma	2.592	0.731	1.531	4.374
