# Supplementary material for: Predicting Adaptations to Resistance Training Plus Overfeeding Using Bayesian Regression: A Preliminary Investigation
Source: J Funct Morphol Kinesiol. 2021 Apr 21;6(2):36. doi: 10.3390/jfmk6020036 (PMC8167794; doi:10.3390/jfmk6020036)
Supplement: Supplementary file 1 [file jfmk-06-00036-s001.zip › Supplemental Digital Content copy - JFMK/Table S6.csv]

	Estimate	Est.Error	Q2.5	Q97.5
b_MP_PRE_REL_LP_1RM	-9.457	5.292	-20.082	0.822
b_BM_CHANGE	0.774	1.419	-2.127	3.52
b_MT_KE_CHANGE	0.339	0.416	-0.518	1.12
b_NUTR_PROTEIN_CHANGE	0.06	0.143	-0.222	0.323
b_RT_TOT_VOLLOAD_ALL	-0.055	0.52	-1.116	0.995
sigma	5.378	1.263	3.408	8.325
