# Supplementary material for: Predicting Adaptations to Resistance Training Plus Overfeeding Using Bayesian Regression: A Preliminary Investigation
Source: J Funct Morphol Kinesiol. 2021 Apr 21;6(2):36. doi: 10.3390/jfmk6020036 (PMC8167794; doi:10.3390/jfmk6020036)
Supplement: Supplementary file 1 [file jfmk-06-00036-s001.zip › Supplemental Digital Content copy - JFMK/Table S21.csv]

	Estimate	Est.Error	Q2.5	Q97.5
b_RMR_PRE_RELFFM_KCAL	-7.338	9.658	-27.391	12.041
b_BM_CHANGE	-0.564	1.912	-4.268	3.567
b_MT_KE_CHANGE	-0.387	0.904	-2.298	1.378
b_MT_EF_CHANGE	0.167	0.504	-0.837	1.195
b_RQ_CHANGE	0.405	0.54	-0.691	1.475
b_NUTR_PROTEIN_CHANGE	0.133	0.265	-0.38	0.697
sigma	3.205	2.029	1.071	8.636
