# Supplementary material for: Predicting Adaptations to Resistance Training Plus Overfeeding Using Bayesian Regression: A Preliminary Investigation
Source: J Funct Morphol Kinesiol. 2021 Apr 21;6(2):36. doi: 10.3390/jfmk6020036 (PMC8167794; doi:10.3390/jfmk6020036)
Supplement: Supplementary file 1 [file jfmk-06-00036-s001.zip › Supplemental Digital Content copy - JFMK/Table S20.csv]

	Estimate	Est.Error	Q2.5	Q97.5
b_MP_PRE_BP_RTF	5.176	36.179	-65.864	82.129
b_BM_CHANGE	7.888	19.87	-32.666	47.961
b_MP_1RM_BP_CHANGE	1.183	6.217	-12.787	12.868
b_MP_1RM_LP_CHANGE	-0.717	2.969	-6.667	5.317
b_NUTR_FAT_CHANGE	-0.203	1.063	-2.359	2.009
b_RT_TOT_VOLLOAD_ALL	-2.141	5.859	-14.337	9.518
b_FFM_CHANGE	-0.563	16.32	-32.95	32.527
sigma	23.12	10.421	9.836	49.228
