# Supplementary material for: Predicting Adaptations to Resistance Training Plus Overfeeding Using Bayesian Regression: A Preliminary Investigation
Source: J Funct Morphol Kinesiol. 2021 Apr 21;6(2):36. doi: 10.3390/jfmk6020036 (PMC8167794; doi:10.3390/jfmk6020036)
Supplement: Supplementary file 1 [file jfmk-06-00036-s001.zip › Supplemental Digital Content copy - JFMK/Table S18.csv]

	Estimate	Est.Error	Q2.5	Q97.5
b_MP_PRE_REL_BP_1RM	-20.58	22.487	-65.904	28.522
b_BM_CHANGE	-0.16	2.578	-5.449	4.931
b_MT_KE_CHANGE	0.364	0.583	-0.769	1.542
b_MP_RTF_BP_CHANGE	0.025	0.171	-0.318	0.385
b_MP_RTF_LP_CHANGE	-0.016	0.033	-0.079	0.05
b_NUTR_CARB_CHANGE	0.084	0.192	-0.306	0.467
b_FFM_CHANGE	0.532	2.502	-4.457	5.728
sigma	3.365	2.753	0.813	10.737
