# Supplementary material for: Predicting Adaptations to Resistance Training Plus Overfeeding Using Bayesian Regression: A Preliminary Investigation
Source: J Funct Morphol Kinesiol. 2021 Apr 21;6(2):36. doi: 10.3390/jfmk6020036 (PMC8167794; doi:10.3390/jfmk6020036)
Supplement: Supplementary file 1 [file jfmk-06-00036-s001.zip › Supplemental Digital Content copy - JFMK/Table S19.csv]

	Estimate	Est.Error	Q2.5	Q97.5
b_MP_PRE_LP_RTF	-7.994	14.063	-36.598	18.341
b_MT_EF_CHANGE	-0.525	66.671	-128.13	120.163
b_MT_KE_CHANGE	6.99	39.544	-68.789	78.339
b_MP_1RM_LP_CHANGE	0.448	9.407	-16.959	19.323
b_RMR_CHANGE	-18.219	57.346	-121.996	92.989
b_RQ_CHANGE	-1.262	30.909	-60.495	54.535
b_NUTR_PROTEIN_CHANGE	1.529	4.891	-7.944	10.424
b_NUTR_FAT_CHANGE	-1.645	20.13	-38.033	36.934
b_RT_TOT_VOLLOAD_ALL	2.084	17.387	-30.328	35.948
b_FM_CHANGE	2.333	14.602	-26.226	29.934
sigma	33.53	32.781	1.674	113.512
